# Supplementary material for: Impact of the Hepatitis B Immunization Strategy Adopted in Italy from 1991: The Results of a Seroprevalence Study on the Adult Population of Florence, Italy
Source: Pathogens. 2025 Apr 7;14(4):362. doi: 10.3390/pathogens14040362 (PMC12030553; doi:10.3390/pathogens14040362)
Supplement: Supplementary file 1 [file pathogens-14-00362-s001.zip]

Archive with 1 entries (1 files):
- pathogens-3536544-supplementary.pdf
